# Supplementary material for: Quantitative 3D imaging of the cranial microvascular environment at single-cell resolution
Source: Nat Commun. 2021 Oct 28;12:6219. doi: 10.1038/s41467-021-26455-w (PMC8553857; doi:10.1038/s41467-021-26455-w)
Supplement: Supplementary file 6 — Source Data [file 41467_2021_26455_MOESM6_ESM.xlsx]

## Sheet: 2E, top
Distance to nearest vessel (um)	Fraction of total cells (Osterix+)
	CD31hiEmcn-			CD31loEmcnhi			CD31hiEmcnhi
0	0.104416	0.111145	0.123963	0.00686539	0.00855084	0.00893174	0.18968	0.227884	0.163301
5	0.0754372	0.0736091	0.0811843	0.00400579	0.00486311	0.00572501	0.0999883	0.109747	0.0843732
10	0.0835192	0.0797688	0.0890939	0.00389626	0.00556996	0.0060886	0.0995697	0.104561	0.0838963
15	0.0882878	0.0822488	0.0891982	0.00380237	0.00570729	0.00618099	0.093428	0.094136	0.0794886
20	0.0880335	0.0806211	0.0886707	0.0042405	0.00609505	0.00643133	0.0808082	0.0782945	0.0738709
25	0.0838282	0.0758266	0.0842927	0.00520283	0.00662014	0.00658928	0.0682119	0.0638748	0.0653623
30	0.075621	0.0710241	0.0778018	0.00648985	0.0076178	0.00750719	0.0576967	0.0535993	0.0582783
35	0.0656105	0.0645857	0.0694393	0.00862966	0.00946772	0.00872908	0.0494699	0.0427704	0.0504552
40	0.0571255	0.0570366	0.0599204	0.0104917	0.0110955	0.0106305	0.0412041	0.0360492	0.0443756
45	0.0486093	0.0498873	0.0492453	0.0112976	0.0115842	0.0129908	0.0340531	0.0297684	0.0386923
50	0.040895	0.0409204	0.0393539	0.0117396	0.0127636	0.0144869	0.0284474	0.0247235	0.0330328

## Sheet: 2E, bottom
Distance to nearest vessel (um)	Fraction of total cells (Gli1+)
	CD31hiEmcn-			CD31loEmcnhi			CD31hiEmcnhi
0	0.0543957	0.101653	0.100688	0.0369248	0.0116619	0.00987043	0.254472	0.249506	0.285841
5	0.0297256	0.0461744	0.0517014	0.0130824	0.00557743	0.00488428	0.102938	0.0877685	0.104583
10	0.0334235	0.0493518	0.0560044	0.0137076	0.00503659	0.00543563	0.0960604	0.0808136	0.0927593
15	0.0375679	0.0516251	0.0637952	0.0139994	0.00549293	0.00553751	0.0879264	0.0719151	0.0843631
20	0.0419445	0.0555715	0.0679604	0.0149998	0.00543377	0.00593305	0.0782739	0.0634644	0.075098
25	0.0459878	0.0591208	0.0716161	0.0157203	0.00552673	0.00567535	0.0688	0.0561631	0.0652875
30	0.0507157	0.0631349	0.0712865	0.0167981	0.00592391	0.00615479	0.0602789	0.0495377	0.0559444
35	0.0538896	0.0639884	0.0680742	0.0188584	0.00558588	0.00598099	0.050287	0.0433941	0.0463377
40	0.0531631	0.0616729	0.0635915	0.0224312	0.00662531	0.00692788	0.040962	0.0371322	0.0380194
45	0.0533358	0.0576588	0.056334	0.0260933	0.00684503	0.00743728	0.0327506	0.0317829	0.0306541
50	0.049507	0.0508899	0.0499035	0.0272187	0.00755489	0.00868382	0.0268852	0.0272618	0.0244513

## Sheet: 3G
Cell number
	4-wk			12-wk
Osx+	255630	247578	335545	106726	89725	103884
Gli1+	167936	118334	166862	45335	58564	52494

## Sheet: 3H
Total vessel volume (mm^3)
4-wk	12-wk
1.50739	2.35252
2.16662	2.08714
2.38547	1.82683
2.0696	1.87677
2.07409	1.83666
2.43636	1.614

## Sheet: 3I
Vessel volume fraction
	4-wk						12-wk
CD31hiEmcn-	0.443042	0.416445	0.524634	0.401704	0.58653	0.495264	0.392805	0.465257	0.440553	0.318779	0.315942	0.391981
CD31loEmcnhi	0.00935298	0.00898796	0.0126039	0.0301155	0.00516376	0.00520358	0.0344428	0.0278464	0.0387219	0.0443981	0.072981	0.0459504
CD31hiEmcnhi	0.547605	0.574567	0.462762	0.56818	0.408306	0.499533	0.572752	0.506896	0.520725	0.636822	0.611077	0.562068

## Sheet: 3J, top left
Distance to Nearest Vessel (um)	Fraction of total cells (Osterix+)
	CD31hiEmcn-			CD31loEmcnhi			CD31hiEmcnhi
0	0.0269944	0.0403901	0.0321127	0.0455934	0.0412148	0.0476782	0.319978	0.369384	0.33238
5	0.0203606	0.0262692	0.0212063	0.0233308	0.015815	0.0185014	0.129594	0.123087	0.114484
10	0.02691	0.0333575	0.0253167	0.0254671	0.0162162	0.0202919	0.121208	0.106024	0.0992453
15	0.0374042	0.0420173	0.0321031	0.0295336	0.0169407	0.0220823	0.0998163	0.0846029	0.0834392
20	0.0461181	0.0531067	0.0388606	0.0289995	0.0167177	0.0236514	0.0771321	0.0624909	0.0657753
25	0.0562	0.0615659	0.0467348	0.0287465	0.0171301	0.0233818	0.0581302	0.0474338	0.0525586
30	0.0652606	0.0672499	0.0566786	0.0286622	0.0167289	0.023276	0.0433915	0.0368793	0.0429999
35	0.0710886	0.0719643	0.0614435	0.028962	0.0162051	0.0251531	0.0322414	0.0292895	0.0345193
40	0.0731031	0.0710504	0.0653806	0.0293837	0.0171413	0.0257017	0.0257482	0.0236277	0.0284933
45	0.0703952	0.072633	0.0675946	0.0282686	0.0176985	0.0257884	0.018927	0.0192366	0.0252974
50	0.0675655	0.0678852	0.0667475	0.0269194	0.0186347	0.0251627	0.0152634	0.01635	0.0205614

## Sheet: 3J, top right
Distance to Nearest Vessel (um)	Fraction of total cells (Gli1+)
	CD31hiEmcn-			CD31loEmcnhi			CD31hiEmcnhi
0	0.0468071	0.0408442	0.0503677	0.0290945	0.0411174	0.017964	0.342759	0.362322	0.273726
5	0.0217271	0.0200977	0.0216406	0.0100143	0.0124479	0.00560064	0.0917393	0.102571	0.0750943
10	0.0269549	0.0226077	0.0240408	0.0104776	0.0128748	0.00605784	0.0805118	0.0895943	0.0628072
15	0.0305724	0.0268937	0.028689	0.0132348	0.0148726	0.00748657	0.066174	0.0723141	0.052787
20	0.0366825	0.0323236	0.0342515	0.0147127	0.0168704	0.00870576	0.053226	0.0619322	0.0437193
25	0.0407632	0.038078	0.0388616	0.0156612	0.0168704	0.0100011	0.0442263	0.0500478	0.0375281
30	0.045638	0.0405027	0.0428239	0.0154185	0.0168875	0.010344	0.0389324	0.0409125	0.0333371
35	0.0496526	0.0465815	0.0450718	0.0179332	0.0182194	0.011849	0.0332414	0.0354313	0.030232
40	0.0490129	0.0469913	0.0457957	0.0183743	0.0202855	0.0144207	0.0293813	0.0296086	0.0294319
45	0.0507114	0.0483403	0.0472816	0.0202934	0.0219077	0.0152017	0.0271975	0.0249983	0.0262506
50	0.0488585	0.0488525	0.0450909	0.0218154	0.0238372	0.0162495	0.0250579	0.0199781	0.0241361

## Sheet: 3J, bottom left
Fraction of total cells within 5 um of nearest vessel (Osterix+)
	4 wk			12 wk
CD31hiEmcn-	0.179854	0.184754	0.205147	0.0473549	0.0666592	0.0533191
CD31loEmcnhi	0.0108712	0.013414	0.0146567	0.0689242	0.0570298	0.0661796
CD31hiEmcnhi	0.289669	0.337631	0.247675	0.449572	0.492472	0.446864

## Sheet: 3J, bottom right
Fraction of total cells within 5 um of nearest vessel (Gli1+)
	4 wk			12 wk
CD31hiEmcn-	0.0841213	0.147827	0.152389	0.0685343	0.0609419	0.0720082
CD31loEmcnhi	0.0500071	0.0172393	0.0147547	0.0391089	0.0535653	0.0235646
CD31hiEmcnhi	0.35741	0.337274	0.390424	0.434499	0.464893	0.348821

## Sheet: 3M, top left
BV/TV (%), Parietal
4-wk	12-wk
92.1139	90.6526
91.2538	90.0938
91.3643	91.1888
92.6154	90.5481

[truncated: 58 more sheets: 3M, top right, 3M, bottom left, 3M, bottom right, 4K, 4L, 4M, 4N, top left, 4N, top right, 4N, bottom left, 4N, bottom right, 4O, top left, 4O, top right, 4O, middle left, 4O, middle right, 4O, bottom left, 4O, bottom right, 5I, top left, 5I, top right, 5I, bottom left, 5I, bottom right …]
